# Supplementary material for: Morphology-Evolving Colorimetric Thin-Film Sensor for Visual Detection of Hypochlorous Acid
Source: Sensors (Basel). 2026 Mar 27;26(7):2082. doi: 10.3390/s26072082 (PMC13074471; doi:10.3390/s26072082)
Supplement: Supplementary file 1 [file sensors-26-02082-s001.zip]

Archive with 1 entries (1 files):
- sensors-4213313-supplementary.pdf
